# Supplementary material for: ﻿Several new combinations from previous Didymocarpus to Palmatiboea (Gesneriaceae)
Source: PhytoKeys. 2024 Dec 9;250:1–6. doi: 10.3897/phytokeys.250.138694 (PMC11650216; doi:10.3897/phytokeys.250.138694)
Supplement: XML Treatment for Palmatiboea pingyuanensis [file phytokeys.250.138694-treatment1.xml]

<!DOCTYPE tp:taxon-treatment
  PUBLIC "-//TaxonX//DTD Taxonomic Treatment Publishing DTD v0 20100105//EN" "tax-treatment-NSO.dtd">
<tp:taxon-treatment xmlns:tp="http://www.plazi.org/taxpub"><tp:treatment-meta><kwd-group><label>Taxon classification</label><kwd>
              <named-content content-type="kingdom">Plantae</named-content>
            </kwd><kwd>
              <named-content content-type="order">Lamiales</named-content>
            </kwd><kwd>
              <named-content content-type="family">Gesneriaceae</named-content>
            </kwd></kwd-group><mixed-citation publication-type="journal"><person-group><name><surname>Wen</surname><given-names>Fang</given-names></name><name><surname>Fan</surname><given-names>Qiang</given-names></name></person-group><article-title>﻿Several new combinations from previous <italic><tp:taxon-name><tp:taxon-name-part taxon-name-part-type="genus" reg="Didymocarpus">Didymocarpus</tp:taxon-name-part></tp:taxon-name></italic> to <italic><tp:taxon-name><tp:taxon-name-part taxon-name-part-type="genus" reg="Palmatiboea">Palmatiboea</tp:taxon-name-part></tp:taxon-name></italic> (<tp:taxon-name><tp:taxon-name-part taxon-name-part-type="family">Gesneriaceae</tp:taxon-name-part></tp:taxon-name>)</article-title><source>PhytoKeys</source><day>09</day><month>12</month><year>2024</year><volume>250</volume><fpage>1</fpage><lpage>6</lpage><pub-id pub-id-type="doi">10.3897/phytokeys.250.138694</pub-id></mixed-citation></tp:treatment-meta><tp:nomenclature><label>﻿</label><tp:taxon-name>
            <object-id xmlns:xlink="http://www.w3.org/1999/xlink" content-type="arpha" xlink:type="simple">F7A967AA-1F8B-53B9-90B4-373044FD72BF</object-id>
            <tp:taxon-name-part taxon-name-part-type="genus" reg="Palmatiboea">Palmatiboea</tp:taxon-name-part>
            <tp:taxon-name-part taxon-name-part-type="species" reg="pingyuanensis">pingyuanensis</tp:taxon-name-part>
            <object-id xmlns:xlink="http://www.w3.org/1999/xlink" content-type="ipni" xlink:type="simple">urn:lsid:ipni.org:names:77353132-1</object-id>
          </tp:taxon-name><tp:taxon-authority>(Ling H.Yang, Q.Fan &amp; F.Wen) F.Wen &amp; Q.Fan</tp:taxon-authority><tp:taxon-status xmlns:xlink="http://www.w3.org/1999/xlink" xlink:type="simple">comb. nov.</tp:taxon-status><tp:nomenclature-citation-list><tp:nomenclature-citation><tp:taxon-name>
                <tp:taxon-name-part taxon-name-part-type="genus" reg="Didymocarpus"/>
                <tp:taxon-name-part taxon-name-part-type="species" reg="pingyuanensis"/>
              </tp:taxon-name><comment>≡ <tp:taxon-name><tp:taxon-name-part taxon-name-part-type="genus" reg="Didymocarpus">Didymocarpus</tp:taxon-name-part><tp:taxon-name-part taxon-name-part-type="species" reg="pingyuanensis">pingyuanensis</tp:taxon-name-part></tp:taxon-name> Ling H.Yang, Q.Fan &amp; F.Wen in Yang et al., Phytokeys 224: 218 (2024). </comment></tp:nomenclature-citation></tp:nomenclature-citation-list></tp:nomenclature><tp:treatment-sec sec-type="material" id="SECID0EWSAE"><title>Type.</title><p>China • Guangdong Province: Meizhou City, Pingyuan Town, <named-content xmlns:xlink="http://www.w3.org/1999/xlink" content-type="dwc:verbatimCoordinates" xlink:type="simple"><named-content content-type="geo-json" specific-use="{&#34;type&#34;:&#34;Point&#34;,&#34;coordinates&#34;:[115.833333,24.533333]}" id="NCID0E6SAE" xlink:type="simple">24°32'N, 115°50'E</named-content></named-content>, 491 m a.s.l., 1 April 2023 (fl.), Qiang Fan, Xing-yue Zhang, Li-Juan Liao, Jie-Hao Jin, Ling-Han Yang DNPC 3352 (holotype: SYS!; isotypes: IBK! IBSC! SYS!)</p></tp:treatment-sec><tp:treatment-sec sec-type="The Chinese vernacular name" id="SECID0EETAE"><title>The Chinese vernacular name.</title><p>平远掌脉苣苔 (Píng Yuǎn Zhǎng Mài Jù Tái).</p></tp:treatment-sec></tp:taxon-treatment>
