# Supplementary material for: ﻿Several new combinations from previous Didymocarpus to Palmatiboea (Gesneriaceae)
Source: PhytoKeys. 2024 Dec 9;250:1–6. doi: 10.3897/phytokeys.250.138694 (PMC11650216; doi:10.3897/phytokeys.250.138694)
Supplement: XML Treatment for Palmatiboea yinzhengii [file phytokeys.250.138694-treatment2.xml]

<!DOCTYPE tp:taxon-treatment
  PUBLIC "-//TaxonX//DTD Taxonomic Treatment Publishing DTD v0 20100105//EN" "tax-treatment-NSO.dtd">
<tp:taxon-treatment xmlns:tp="http://www.plazi.org/taxpub"><tp:treatment-meta><kwd-group><label>Taxon classification</label><kwd>
              <named-content content-type="kingdom">Plantae</named-content>
            </kwd><kwd>
              <named-content content-type="order">Lamiales</named-content>
            </kwd><kwd>
              <named-content content-type="family">Gesneriaceae</named-content>
            </kwd></kwd-group><mixed-citation publication-type="journal"><person-group><name><surname>Wen</surname><given-names>Fang</given-names></name><name><surname>Fan</surname><given-names>Qiang</given-names></name></person-group><article-title>﻿Several new combinations from previous <italic><tp:taxon-name><tp:taxon-name-part taxon-name-part-type="genus" reg="Didymocarpus">Didymocarpus</tp:taxon-name-part></tp:taxon-name></italic> to <italic><tp:taxon-name><tp:taxon-name-part taxon-name-part-type="genus" reg="Palmatiboea">Palmatiboea</tp:taxon-name-part></tp:taxon-name></italic> (<tp:taxon-name><tp:taxon-name-part taxon-name-part-type="family">Gesneriaceae</tp:taxon-name-part></tp:taxon-name>)</article-title><source>PhytoKeys</source><day>09</day><month>12</month><year>2024</year><volume>250</volume><fpage>1</fpage><lpage>6</lpage><pub-id pub-id-type="doi">10.3897/phytokeys.250.138694</pub-id></mixed-citation></tp:treatment-meta><tp:nomenclature><label>﻿</label><tp:taxon-name>
            <object-id xmlns:xlink="http://www.w3.org/1999/xlink" content-type="arpha" xlink:type="simple">BE4D2458-A9A2-50E0-A145-0E0E98ADDC01</object-id>
            <tp:taxon-name-part taxon-name-part-type="genus" reg="Palmatiboea">Palmatiboea</tp:taxon-name-part>
            <tp:taxon-name-part taxon-name-part-type="species" reg="yinzhengii">yinzhengii</tp:taxon-name-part>
            <object-id xmlns:xlink="http://www.w3.org/1999/xlink" content-type="ipni" xlink:type="simple">urn:lsid:ipni.org:names:77353133-1</object-id>
          </tp:taxon-name><tp:taxon-authority>(J.M.Li &amp; S.J.Li.) F.Wen &amp; Q.Fan</tp:taxon-authority><tp:taxon-status xmlns:xlink="http://www.w3.org/1999/xlink" xlink:type="simple">comb. nov.</tp:taxon-status><tp:nomenclature-citation-list><tp:nomenclature-citation><tp:taxon-name>
                <tp:taxon-name-part taxon-name-part-type="genus" reg="Didymocarpus"/>
                <tp:taxon-name-part taxon-name-part-type="species" reg="heucherifolius"/>
                <tp:taxon-name-part taxon-name-part-type="variety" reg="yinzhengii"/>
              </tp:taxon-name><comment>≡ <tp:taxon-name><tp:taxon-name-part taxon-name-part-type="genus" reg="Didymocarpus">Didymocarpus</tp:taxon-name-part><tp:taxon-name-part taxon-name-part-type="species" reg="heucherifolius">heucherifolius</tp:taxon-name-part><tp:taxon-name-part taxon-name-part-type="infraspecific-rank">var.</tp:taxon-name-part><tp:taxon-name-part taxon-name-part-type="variety" reg="yinzhengii">yinzhengii</tp:taxon-name-part></tp:taxon-name> J.M.Li &amp; S.J.Li, in Phytotaxa 156 (3): 187. 2014. </comment></tp:nomenclature-citation><tp:nomenclature-citation><tp:taxon-name>
                <tp:taxon-name-part taxon-name-part-type="genus" reg="Palmatiboea"/>
                <tp:taxon-name-part taxon-name-part-type="species" reg="heucherifolia"/>
                <tp:taxon-name-part taxon-name-part-type="variety" reg="yinzhengii"/>
              </tp:taxon-name><comment>≡ <tp:taxon-name><tp:taxon-name-part taxon-name-part-type="genus" reg="Palmatiboea">Palmatiboea</tp:taxon-name-part><tp:taxon-name-part taxon-name-part-type="species" reg="heucherifolia">heucherifolia</tp:taxon-name-part><tp:taxon-name-part taxon-name-part-type="infraspecific-rank">var.</tp:taxon-name-part><tp:taxon-name-part taxon-name-part-type="variety" reg="yinzhengii">yinzhengii</tp:taxon-name-part></tp:taxon-name> (J.M.Li &amp; S.J.Li) F.P.Liu &amp; Y.Z.Wang, in Journal of Systematic and Evolution doi: <ext-link xmlns:xlink="http://www.w3.org/1999/xlink" xlink:type="simple" ext-link-type="doi" xlink:href="10.1111/jse.13124:13.2024">10.1111/jse.13124:13.2024</ext-link>. </comment></tp:nomenclature-citation></tp:nomenclature-citation-list></tp:nomenclature><tp:treatment-sec sec-type="material" id="SECID0EAWAE"><title>Type.</title><p>China • Hunan: near Yongxing County. alt. 300 m, <named-content xmlns:xlink="http://www.w3.org/1999/xlink" content-type="dwc:verbatimCoordinates" xlink:type="simple"><named-content content-type="geo-json" specific-use="{&#34;type&#34;:&#34;Point&#34;,&#34;coordinates&#34;:[113.190278,26.286111]}" id="NCID0EJWAE" xlink:type="simple">26°17'10"N, 113°11'25"E</named-content></named-content>, 6 May 2011, Jia-Mei Li 1105062 (holotype: HEAC!); ibid. Jia-Mei Li 11501 (paratype: IBK!).</p></tp:treatment-sec></tp:taxon-treatment>
