# Supplementary material for: ﻿Several new combinations from previous Didymocarpus to Palmatiboea (Gesneriaceae)
Source: PhytoKeys. 2024 Dec 9;250:1–6. doi: 10.3897/phytokeys.250.138694 (PMC11650216; doi:10.3897/phytokeys.250.138694)
Supplement: XML Treatment for Palmatiboea gamosepalus [file phytokeys.250.138694-treatment3.xml]

<!DOCTYPE tp:taxon-treatment
  PUBLIC "-//TaxonX//DTD Taxonomic Treatment Publishing DTD v0 20100105//EN" "tax-treatment-NSO.dtd">
<tp:taxon-treatment xmlns:tp="http://www.plazi.org/taxpub"><tp:treatment-meta><kwd-group><label>Taxon classification</label><kwd>
              <named-content content-type="kingdom">Plantae</named-content>
            </kwd><kwd>
              <named-content content-type="order">Lamiales</named-content>
            </kwd><kwd>
              <named-content content-type="family">Gesneriaceae</named-content>
            </kwd></kwd-group><mixed-citation publication-type="journal"><person-group><name><surname>Wen</surname><given-names>Fang</given-names></name><name><surname>Fan</surname><given-names>Qiang</given-names></name></person-group><article-title>﻿Several new combinations from previous <italic><tp:taxon-name><tp:taxon-name-part taxon-name-part-type="genus" reg="Didymocarpus">Didymocarpus</tp:taxon-name-part></tp:taxon-name></italic> to <italic><tp:taxon-name><tp:taxon-name-part taxon-name-part-type="genus" reg="Palmatiboea">Palmatiboea</tp:taxon-name-part></tp:taxon-name></italic> (<tp:taxon-name><tp:taxon-name-part taxon-name-part-type="family">Gesneriaceae</tp:taxon-name-part></tp:taxon-name>)</article-title><source>PhytoKeys</source><day>09</day><month>12</month><year>2024</year><volume>250</volume><fpage>1</fpage><lpage>6</lpage><pub-id pub-id-type="doi">10.3897/phytokeys.250.138694</pub-id></mixed-citation></tp:treatment-meta><tp:nomenclature><label>﻿</label><tp:taxon-name>
            <object-id xmlns:xlink="http://www.w3.org/1999/xlink" content-type="arpha" xlink:type="simple">A4C6E988-719C-5E53-BB51-DBFB013336D6</object-id>
            <tp:taxon-name-part taxon-name-part-type="genus" reg="Palmatiboea">Palmatiboea</tp:taxon-name-part>
            <tp:taxon-name-part taxon-name-part-type="species" reg="gamosepalus">gamosepalus</tp:taxon-name-part>
            <object-id xmlns:xlink="http://www.w3.org/1999/xlink" content-type="ipni" xlink:type="simple">urn:lsid:ipni.org:names:77353134-1</object-id>
          </tp:taxon-name><tp:taxon-authority>(Xin Hong &amp; F.Wen) F.Wen &amp; Q.Fan</tp:taxon-authority><tp:taxon-status xmlns:xlink="http://www.w3.org/1999/xlink" xlink:type="simple">comb. nov.</tp:taxon-status><tp:nomenclature-citation-list><tp:nomenclature-citation><tp:taxon-name>
                <tp:taxon-name-part taxon-name-part-type="genus" reg="Didymocarpus"/>
                <tp:taxon-name-part taxon-name-part-type="species" reg="heucherifolius"/>
                <tp:taxon-name-part taxon-name-part-type="variety" reg="gamosepalus"/>
              </tp:taxon-name><comment>≡ <tp:taxon-name><tp:taxon-name-part taxon-name-part-type="genus" reg="Didymocarpus">Didymocarpus</tp:taxon-name-part><tp:taxon-name-part taxon-name-part-type="species" reg="heucherifolius">heucherifolius</tp:taxon-name-part><tp:taxon-name-part taxon-name-part-type="infraspecific-rank">var.</tp:taxon-name-part><tp:taxon-name-part taxon-name-part-type="variety" reg="gamosepalus">gamosepalus</tp:taxon-name-part></tp:taxon-name> Xin Hong &amp; F.Wen, in Phyto­Keys 128: 34. 2019. </comment></tp:nomenclature-citation><tp:nomenclature-citation><tp:taxon-name>
                <tp:taxon-name-part taxon-name-part-type="genus" reg="Palmatiboea"/>
                <tp:taxon-name-part taxon-name-part-type="species" reg="heucherifolia"/>
                <tp:taxon-name-part taxon-name-part-type="variety" reg="gamosepala"/>
              </tp:taxon-name><comment>≡ <tp:taxon-name><tp:taxon-name-part taxon-name-part-type="genus" reg="Palmatiboea">Palmatiboea</tp:taxon-name-part><tp:taxon-name-part taxon-name-part-type="species" reg="heucherifolia">heucherifolia</tp:taxon-name-part><tp:taxon-name-part taxon-name-part-type="infraspecific-rank">var.</tp:taxon-name-part><tp:taxon-name-part taxon-name-part-type="variety" reg="gamosepala">gamosepala</tp:taxon-name-part></tp:taxon-name> (Xin Hong &amp; F.Wen) F.P.Liu &amp; Y.Z.Wang, in Journal of Systematic and Evolution doi: <ext-link xmlns:xlink="http://www.w3.org/1999/xlink" xlink:type="simple" ext-link-type="doi" xlink:href="10.1111/jse.13124">10.1111/jse.13124</ext-link>: 13. 2024. </comment></tp:nomenclature-citation></tp:nomenclature-citation-list></tp:nomenclature><tp:treatment-sec sec-type="material" id="SECID0EFZAE"><title>Type.</title><p>China • Guangxi Province, cultivated in the nursery of Gesneriad Conservation Center of China (<abbrev xmlns:xlink="http://www.w3.org/1999/xlink" xlink:title="Gesneriad Conservation Center of China" id="ABBRID0ELZAE" xlink:type="simple">GCCC</abbrev>), introduced from north of Guangdong Province: Pingyuan County, Meizhou City, growing in rocky crevices at the foot of a calcareous sedimentary rocky hill. 22 February 2019, flowering, WF20190222-05 (holotype: IBK!; isotype: AHU!)</p></tp:treatment-sec><tp:treatment-sec sec-type="notes" id="SECID0EPZAE"><title>Notes.</title><p>We have noticed that several newly revised species and genera names use the name abbreviation of the corresponding author Yin-Zheng Wang as “Y.Z.Wang,” such as the names of the two new genera, <italic><tp:taxon-name><tp:taxon-name-part taxon-name-part-type="genus" reg="Palmatiboea">Palmatiboea</tp:taxon-name-part></tp:taxon-name></italic> F.P.Liu &amp; Y.Z.Wang and <italic><tp:taxon-name><tp:taxon-name-part taxon-name-part-type="genus" reg="Hequnia">Hequnia</tp:taxon-name-part></tp:taxon-name></italic> Y.Z.Wang &amp; F.P.Liu in <xref ref-type="bibr" rid="B8">Liu et al. (2024)</xref>. However, the name abbreviation “Y.Z.Wang” originates from Prof. Wang Yun-Zhang, a renowned Chinese mycologist and plant pathologist, whose name abbreviation first appeared in the 1980s when he described 15 new species of Rust <tp:taxon-name><tp:taxon-name-part taxon-name-part-type="kingdom">Fungi</tp:taxon-name-part></tp:taxon-name> (<xref ref-type="bibr" rid="B12">Wang et al. 1980</xref>). Prof. Wang Yin-Zheng, on the other hand, first published a new taxon in the mid-1990s, <italic><tp:taxon-name><tp:taxon-name-part taxon-name-part-type="genus" reg="Whytockia">Whytockia</tp:taxon-name-part><tp:taxon-name-part taxon-name-part-type="species" reg="purpurascens">purpurascens</tp:taxon-name-part></tp:taxon-name></italic> Yin Z.Wang and <italic><tp:taxon-name><tp:taxon-name-part taxon-name-part-type="genus" reg="Whytockia">W.</tp:taxon-name-part><tp:taxon-name-part taxon-name-part-type="species" reg="hekouensis">hekouensis</tp:taxon-name-part></tp:taxon-name></italic> Yin Z.Wang (<xref ref-type="bibr" rid="B11">Wang 1995</xref>). When <italic><tp:taxon-name><tp:taxon-name-part taxon-name-part-type="genus" reg="Whytockia">W.</tp:taxon-name-part><tp:taxon-name-part taxon-name-part-type="species" reg="purpurascens">purpurascens</tp:taxon-name-part></tp:taxon-name></italic> and <italic><tp:taxon-name><tp:taxon-name-part taxon-name-part-type="genus" reg="Whytockia">W.</tp:taxon-name-part><tp:taxon-name-part taxon-name-part-type="species" reg="hekouensis">hekouensis</tp:taxon-name-part></tp:taxon-name></italic> were published, the author’s name abbreviation was mistakenly written as “Y.Z.Wang.” However, the abbreviation “Y.Z.Wang” for Prof. Wang Yun-Zhang appeared 15 years earlier than that of Prof. Wang Yin-Zheng when describing new taxa (<xref ref-type="bibr" rid="B3">IPNI 2024</xref>); therefore, for the aforementioned nomenclature, including the new genera <italic><tp:taxon-name><tp:taxon-name-part taxon-name-part-type="genus" reg="Palmatiboea">Palmatiboea</tp:taxon-name-part></tp:taxon-name></italic> and <italic><tp:taxon-name><tp:taxon-name-part taxon-name-part-type="genus" reg="Hequnia">Hequnia</tp:taxon-name-part></tp:taxon-name></italic> and their respective species. Additionally, there are quite a few revised species of <tp:taxon-name><tp:taxon-name-part taxon-name-part-type="family">Gesneriaceae</tp:taxon-name-part></tp:taxon-name> that incorrectly use “Y.Z.Wang” to refer to Prof. Wang Yin-Zheng. For example, <tp:taxon-name><tp:taxon-name-part taxon-name-part-type="genus" reg="Petrocosmea">Petrocosmea</tp:taxon-name-part><tp:taxon-name-part taxon-name-part-type="species" reg="shilinensis">shilinensis</tp:taxon-name-part><tp:taxon-name-part taxon-name-part-type="authority">Y.M.Shui &amp; H.T.Zhao</tp:taxon-name-part><tp:taxon-name-part taxon-name-part-type="infraspecific-rank">var.</tp:taxon-name-part><tp:taxon-name-part taxon-name-part-type="variety" reg="changhuensis">changhuensis</tp:taxon-name-part></tp:taxon-name> T.F.Lü &amp; Y.Z.Wang should be changed as <tp:taxon-name><tp:taxon-name-part taxon-name-part-type="genus" reg="Petrocosmea">P.</tp:taxon-name-part><tp:taxon-name-part taxon-name-part-type="species" reg="shilinensis">shilinensis</tp:taxon-name-part><tp:taxon-name-part taxon-name-part-type="infraspecific-rank">var.</tp:taxon-name-part><tp:taxon-name-part taxon-name-part-type="variety" reg="changhuensis">changhuensis</tp:taxon-name-part></tp:taxon-name> T.F.Lü &amp; Yin Z.Wang (<xref ref-type="bibr" rid="B6">Li et al. 2020</xref>), and so on. In summary, the correct name abbreviation should be “Yin Z.Wang,” not “Y.Z.Wang” among the many revised species epithets of <tp:taxon-name><tp:taxon-name-part taxon-name-part-type="family">Gesneriaceae</tp:taxon-name-part></tp:taxon-name> mentioned above.</p></tp:treatment-sec><ref-list><ref id="B8"><mixed-citation xmlns:xlink="http://www.w3.org/1999/xlink" xlink:type="simple"><person-group><name name-style="western"><surname>Liu</surname><given-names>FP</given-names></name><name name-style="western"><surname>Han</surname><given-names>MQ</given-names></name><name name-style="western"><surname>Li</surname><given-names>PW</given-names></name><name name-style="western"><surname>Wang</surname><given-names>YZ</given-names></name></person-group> (<year>2024</year>) Phylogenetic Reconstruction of <italic><tp:taxon-name><tp:taxon-name-part taxon-name-part-type="genus">Didymocarpus</tp:taxon-name-part></tp:taxon-name></italic> and Related Genera in <tp:taxon-name><tp:taxon-name-part taxon-name-part-type="family">Gesneriaceae</tp:taxon-name-part></tp:taxon-name> with Establishment of Two New Genera. Journal of Systematics and Evolution, jse.13124. <ext-link xlink:href="10.1111/jse.13124" ext-link-type="doi" xlink:type="simple">https://doi.org/10.1111/jse.13124</ext-link></mixed-citation></ref><ref id="B12"><mixed-citation xmlns:xlink="http://www.w3.org/1999/xlink" xlink:type="simple"><person-group><name name-style="western"><surname>Wang</surname><given-names>YZ</given-names></name><name name-style="western"><surname>Han</surname><given-names>SJ</given-names></name><name name-style="western"><surname>Wei</surname><given-names>SX</given-names></name><name name-style="western"><surname>Guo</surname><given-names>L</given-names></name><name name-style="western"><surname>Chen</surname><given-names>MM</given-names></name></person-group> (<year>1980</year>) <article-title>New Rust <tp:taxon-name><tp:taxon-name-part taxon-name-part-type="kingdom">Fungi</tp:taxon-name-part></tp:taxon-name> from Western China.</article-title><source>Acta Microbiologica Sinica</source><volume>20</volume>(<issue>1</issue>): <fpage>16</fpage>–<lpage>28</lpage>.</mixed-citation></ref><ref id="B11"><mixed-citation xmlns:xlink="http://www.w3.org/1999/xlink" xlink:type="simple"><person-group><name name-style="western"><surname>Wang</surname><given-names>YZ</given-names></name></person-group> (<year>1995</year>) <article-title>Two new species of <italic><tp:taxon-name><tp:taxon-name-part taxon-name-part-type="genus">Whytockia</tp:taxon-name-part></tp:taxon-name></italic> (<tp:taxon-name><tp:taxon-name-part taxon-name-part-type="family">Gesneriaceae</tp:taxon-name-part></tp:taxon-name>) from Yunnan.</article-title><source>Acta Phytotaxonomica Sinica</source><volume>33</volume>(<issue>3</issue>): <fpage>297</fpage>–<lpage>301</lpage>. [in Chinese]</mixed-citation></ref><ref id="B3"><mixed-citation xmlns:xlink="http://www.w3.org/1999/xlink" xlink:type="simple">IPNI (<year>2024</year>) [continuously updated] International Plant Names Index. The Royal Botanic Gardens, Kew, the Harvard University Herbaria and the Australian National Herbarium. <ext-link xlink:href="https://www.ipni.org/" ext-link-type="uri" xlink:type="simple">https://www.ipni.org/</ext-link> [Accessed 1<sup>st</sup> November 2024]</mixed-citation></ref><ref id="B6"><mixed-citation xmlns:xlink="http://www.w3.org/1999/xlink" xlink:type="simple"><person-group><name name-style="western"><surname>Li</surname><given-names>CQ</given-names></name><name name-style="western"><surname>Lü</surname><given-names>TF</given-names></name><name name-style="western"><surname>Han</surname><given-names>MQ</given-names></name><name name-style="western"><surname>Dong</surname><given-names>Y</given-names></name><name name-style="western"><surname>Li</surname><given-names>PW</given-names></name><name name-style="western"><surname>Liu</surname><given-names>Y</given-names></name><name name-style="western"><surname>Wang</surname><given-names>YZ</given-names></name></person-group> (<year>2020</year>) <article-title>Reversal versus specialization in floral morphological evolution in <italic><tp:taxon-name><tp:taxon-name-part taxon-name-part-type="genus">Petrocosmea</tp:taxon-name-part></tp:taxon-name></italic> (<tp:taxon-name><tp:taxon-name-part taxon-name-part-type="family">Gesneriaceae</tp:taxon-name-part></tp:taxon-name>).</article-title><source>Journal of Systematics and Evolution</source><volume>58</volume>(<issue>2</issue>): <fpage>145</fpage>–<lpage>158</lpage>. <ext-link xlink:href="10.1111/jse.12541" ext-link-type="doi" xlink:type="simple">https://doi.org/10.1111/jse.12541</ext-link></mixed-citation></ref></ref-list></tp:taxon-treatment>
